# Supplementary material for: Exploring the pathogenesis and immune infiltration in dilated cardiomyopathy complicated with atrial fibrillation by bioinformatics analysis
Source: Front Immunol. 2023 Jan 17;14:1049351. doi: 10.3389/fimmu.2023.1049351 (PMC9888493; doi:10.3389/fimmu.2023.1049351)
Supplement: Supplementary file 1 [file Table_1.xlsx]

## Sheet: Sheet1
	DCM			AF
Gene	logFC	P.Value	adj.P.Val	logFC	P.Value	adj.P.Val
C3	-0.710851	2.11678e-13	1.51679e-12	-0.610872	0.0041154	0.0253125
PKHD1L1	-1.16731	7.1082e-12	4.32277e-11	-0.641825	0.00738599	0.0377203
KRT7	-1.37697	4.36762e-11	2.4289e-10	-1.36022	3.57079e-05	0.00128015
CXCR4	0.628034	1.33013e-10	7.02191e-10	1.3978	4.71575e-07	0.000153621
CRTAM	1.08047	7.69699e-15	6.45551e-14	1.12768	7.82845e-05	0.00195777
SIDT1	0.797654	1.35296e-28	4.01364e-27	0.743588	0.00171137	0.014086
PCOLCE	0.876884	2.29464e-13	1.63706e-12	0.65144	0.000598956	0.00695569
MNS1	1.04287	1.95686e-37	1.18644e-35	0.665041	0.00398005	0.0247765
CST7	0.977555	3.87499e-13	2.70348e-12	0.858306	2.37475e-05	0.00101547
SELL	1.02063	1.70189e-20	2.43221e-19	1.26542	2.76449e-05	0.00111141
MS4A2	1.31419	1.04848e-14	8.63673e-14	1.01862	7.89824e-06	0.000582097
MZB1	0.631856	0.000525599	0.00112712	1.13011	0.000807713	0.00850536
BTN3A1	0.961155	2.18468e-35	1.09581e-33	0.717006	0.00010338	0.00231352
LINC02502	0.726785	2.85258e-17	3.07399e-16	0.73397	0.000283393	0.00424808
C12orf75	1.12	3.03383e-24	6.15206e-23	0.68838	0.00992045	0.0463095
ATP1B4	1.75379	3.07553e-15	2.65616e-14	1.2009	0.00083042	0.00864655
FCN1	1.55588	1.14737e-22	2.00007e-21	0.75984	0.000273624	0.00415657
CRHBP	1.48109	1.78459e-44	2.11415e-42	1.15302	7.81994e-05	0.00195777
HLA-DRA	0.652715	2.86969e-18	3.40637e-17	1.38457	1.5242e-08	2.27073e-05
RTL3	2.13284	3.47935e-52	8.24377e-50	0.65267	0.000401531	0.00536225
IGLV3-25	1.08682	1.33231e-06	4.25747e-06	1.05434	0.0026227	0.0186861
PPBP	1.1196	1.65629e-11	9.67084e-11	1.01248	0.000156466	0.00296136
MAPK10	0.822255	2.80489e-25	6.23552e-24	0.60179	0.00195083	0.0154474
SYTL1	1.46509	8.23325e-23	1.4464e-21	0.879758	4.45653e-05	0.0014284
IGHD	0.95605	5.55683e-05	0.00013979	0.842254	0.00205712	0.0159144
OMD	0.682001	3.74156e-10	1.8762e-09	0.9238	0.00471856	0.027746
OAS1	0.859081	6.28295e-27	1.60706e-25	0.624518	0.00534633	0.0302355
TCF21	0.670757	9.65816e-16	8.75262e-15	0.765682	3.73997e-05	0.00131367
CMA1	2.44856	1.62794e-35	8.28086e-34	1.00073	6.20184e-05	0.00169976
KIT	1.00189	4.17617e-19	5.34853e-18	0.772253	0.000485386	0.00608761
CASP1	0.649799	4.03553e-33	1.68995e-31	0.968051	5.64862e-07	0.000163585
OLMALINC	0.706197	2.88601e-25	6.40006e-24	0.667078	4.30139e-05	0.00140636
GRIA1	0.969833	2.06531e-15	1.82215e-14	0.760749	2.46881e-05	0.00104235
CD2	1.57689	1.11976e-30	3.87017e-29	0.761681	0.00643511	0.0340999
HPGDS	1.03665	4.07464e-22	6.77489e-21	1.01477	3.88142e-06	0.000384881
NT5E	1.22658	7.99205e-46	1.14217e-43	0.643064	0.000254287	0.00397576
CTSK	1.12971	2.81849e-45	3.54913e-43	0.912616	1.81542e-05	0.000901528
LST1	0.651955	6.2424e-09	2.67381e-08	1.04608	2.16295e-06	0.000311608
C1QTNF2	1.70949	1.6138e-60	7.08773e-58	0.779391	2.11846e-06	0.000308984
ITK	0.623761	4.55006e-06	1.34625e-05	1.0449	0.000984063	0.00961663
CD72	0.615784	1.42992e-07	5.18351e-07	0.793334	0.0012896	0.0115986
BCL11B	1.27981	2.39983e-21	3.75446e-20	0.63033	0.0027076	0.0191432
LSMEM2	0.763986	2.95159e-12	1.87211e-11	0.77349	5.73162e-05	0.00162823
LINC00672	1.07396	4.89683e-32	1.90447e-30	0.625868	0.00147937	0.0127448
BCL2A1	0.628304	6.22577e-05	0.000155231	1.2309	0.00191516	0.0152402
GNLY	1.34579	1.92887e-29	6.00919e-28	0.684155	0.0104691	0.0480563
ASPN	2.08915	2.79514e-59	1.14391e-56	1.01078	0.000387843	0.00525276
BLNK	0.610171	7.83027e-10	3.7893e-09	1.0207	0.000494107	0.00616364
TPTE2P1	0.902786	2.49189e-18	2.98347e-17	0.614872	0.000833636	0.00866806
LINC00900	1.44484	1.66623e-49	3.33375e-47	0.645743	0.0010708	0.0102167
LUM	1.94474	3.1016e-65	2.3271e-62	0.785494	0.00056362	0.00668057
OGN	1.86271	1.02603e-45	1.41036e-43	0.753947	0.00377776	0.0239637
CCDC3	1.06769	1.6248e-41	1.38008e-39	0.727771	0.00306675	0.0207808
JAML	1.12392	1.71935e-28	5.04239e-27	0.732875	3.62377e-05	0.00128594
SLC6A1	1.16877	2.65283e-31	9.80892e-30	0.769235	0.00315956	0.0211893
TESPA1	1.13394	4.76709e-35	2.33264e-33	0.615996	0.000168431	0.00311433
TLR7	1.1902	2.04551e-21	3.23385e-20	0.69139	0.00228603	0.0170315
CRACD	2.36312	3.05101e-32	1.20746e-30	0.641146	0.000793838	0.00840888
HLA-DPB1	0.975211	1.54492e-29	4.83815e-28	1.09783	6.3449e-07	0.000172102
CD74	0.879316	2.5801e-25	5.7571e-24	0.840969	3.83572e-05	0.00132103
PDE5A	1.10742	1.29536e-33	5.63419e-32	0.633701	6.29759e-05	0.0017125
CPA3	0.829198	1.3049e-14	1.06179e-13	1.22076	0.000170305	0.00313509
SYTL2	1.14451	1.03157e-30	3.57909e-29	0.675151	0.000300005	0.00441827
FCGR3B	1.97239	4.28353e-29	1.30484e-27	1.85129	3.58744e-06	0.000379814
FOXS1	1.39585	4.23914e-17	4.47708e-16	0.630184	0.0106372	0.0485682
RGS13	0.752875	1.99703e-07	7.12796e-07	0.746257	2.50033e-05	0.00104928
ZNF423	0.65007	1.00924e-26	2.53819e-25	0.764933	0.000116497	0.00248444
NTF3	0.995595	4.07937e-37	2.41636e-35	0.613225	0.000163348	0.00305282
PLA2G7	0.908741	2.01609e-08	8.12166e-08	1.00127	4.17968e-05	0.00138374
CD247	1.41889	1.27662e-38	8.4827e-37	0.606537	0.00217563	0.0165128
P2RY10	0.928314	1.41374e-09	6.59513e-09	0.802895	0.000309065	0.0045078
VMO1	0.773555	0.00015661	0.000366243	0.714334	0.00400823	0.0248809
SLAMF7	1.8974	1.20124e-32	4.87179e-31	0.82889	0.0018171	0.0146555
C1orf54	0.663086	2.61003e-18	3.10839e-17	0.765148	0.000192936	0.00333118
NRIP2	1.16113	1.79027e-42	1.69331e-40	0.635403	0.000220879	0.00361891
FFAR2	0.89307	1.3455e-10	7.10095e-10	0.602447	0.000925281	0.00918979
IL32	0.764084	2.11977e-12	1.36665e-11	0.616957	0.00711134	0.036624
ICOS	0.859186	2.95362e-08	1.16815e-07	0.6116	0.000343588	0.0048355
CXCR6	1.03582	2.6843e-11	1.52866e-10	0.623068	0.00148039	0.0127484
GSTM5	1.67216	9.52678e-43	9.32338e-41	0.92991	9.1223e-05	0.0021402
MKX	0.868644	5.78053e-08	2.20343e-07	0.61155	0.00623083	0.0333821
LY9	1.57839	2.84965e-25	6.32721e-24	0.657939	0.00297802	0.020391
RSPO3	0.825565	6.25122e-10	3.06051e-09	0.749539	0.0110088	0.0497962
AGTR2	2.27213	2.14687e-35	1.07985e-33	0.645451	0.00273358	0.0192519
IGKV1-5	1.22134	5.11355e-09	2.2108e-08	0.728665	0.00666508	0.0350057
KCNS3	0.854788	9.64795e-41	7.65272e-39	0.696384	0.000733284	0.00799143
ITGAL	1.66902	6.44847e-44	7.16775e-42	0.711501	0.00200407	0.0156551
COL12A1	0.798677	2.57669e-18	3.0809e-17	0.802129	1.88953e-05	0.000910161
KLRB1	1.62363	2.74407e-30	9.03336e-29	0.88321	0.00117374	0.0109226
CD1C	2.17216	9.68968e-41	7.65272e-39	0.646003	0.00481178	0.0281197
FAM216B	1.00859	3.57125e-11	2.00961e-10	1.39281	2.46603e-06	0.000320806
IL2RG	0.928476	1.45442e-20	2.09183e-19	0.640775	0.00543438	0.0305265
RCN3	0.789769	3.17891e-08	1.25121e-07	0.778507	2.78692e-05	0.00111141
PTN	1.50334	1.15103e-56	3.91067e-54	0.827142	3.02707e-06	0.000352713
SH2D1A	1.43971	2.76529e-21	4.30376e-20	0.743039	0.000187258	0.00328758
B4GALNT4	0.882202	4.59671e-09	2.00128e-08	0.662062	0.000570958	0.00673937
NAPSB	1.61124	9.58172e-28	2.66262e-26	0.885069	0.000767887	0.00823307
COL15A1	0.903118	2.93265e-39	2.07906e-37	0.979208	5.14815e-08	4.42254e-05
POU2AF1	0.660681	3.41591e-06	1.02826e-05	1.42315	0.00358086	0.0231585
TTLL1	0.611427	3.87196e-21	5.94394e-20	0.665773	6.17142e-05	0.00169812
CTSW	1.95401	2.39898e-34	1.08267e-32	0.607556	0.00441533	0.0265697
CXCR2	1.00428	1.66048e-11	9.69047e-11	2.10128	5.64381e-07	0.000163585
CXCL11	2.19179	3.97645e-26	9.58554e-25	1.00221	0.00606132	0.0327176
RASGEF1C	0.912399	8.67498e-13	5.84838e-12	0.759247	0.000130529	0.00266123
PLXNC1	0.643432	1.1954e-13	8.80754e-13	0.820623	5.44035e-06	0.000467455
CYP4F3	1.87646	1.97087e-28	5.75195e-27	0.914658	0.00104309	0.0100139
HLA-DQB1	0.703379	1.27047e-06	4.07578e-06	0.915452	0.00145812	0.0126384
GZMK	1.21437	1.69901e-19	2.24957e-18	0.961154	0.000356061	0.00495241
PTGFR	0.676316	6.5816e-06	1.90538e-05	0.637533	0.00383309	0.0241677
VILL	0.658569	1.36765e-16	1.37146e-15	0.747954	4.87222e-05	0.00149661
TRAT1	1.03113	3.49207e-11	1.96936e-10	1.00602	0.00133201	0.0118371
IFIT2	0.839157	2.19148e-24	4.49966e-23	0.873936	8.31443e-05	0.00204193
NKG7	2.29454	1.69799e-39	1.23289e-37	0.840437	0.000102615	0.00230575
IGHM	1.41213	9.60301e-12	5.76597e-11	1.58589	0.00146306	0.0126564
LCK	1.35853	2.49903e-29	7.70548e-28	0.744135	0.00196102	0.015496
ACKR4	1.28639	5.09858e-34	2.27817e-32	1.06986	1.83228e-05	0.000904809
ANO1	0.655025	8.62722e-32	3.31945e-30	0.725845	9.18927e-06	0.000626342
SLC16A9	1.78274	1.51783e-53	4.07935e-51	0.801107	0.00045317	0.00580576
ST8SIA1	0.767888	2.49381e-23	4.63427e-22	0.80956	2.25597e-06	0.000311608
HLA-DPA1	0.808504	2.92127e-28	8.43003e-27	0.738034	0.0034882	0.0227568
FCER1A	2.73424	1.94625e-55	5.84103e-53	0.723025	0.000681024	0.0075715
ASPA	0.842126	3.69477e-21	5.69133e-20	0.656011	0.00229634	0.017087
HLA-DMB	0.872152	9.61642e-25	2.03005e-23	0.920697	8.50101e-06	0.000594985
KCNK17	1.75957	3.25108e-26	7.86856e-25	0.719095	0.00157117	0.0132779
TMEM35A	0.940604	2.24395e-15	1.97299e-14	0.865441	4.05639e-05	0.00136873
CD27	1.37706	8.74412e-16	7.97647e-15	0.760403	0.00179585	0.0145527
CRISPLD1	2.44848	2.47835e-49	4.85082e-47	0.853744	0.000675812	0.00754169
CENPA	2.36858	2.61388e-29	8.04585e-28	0.623468	0.00017957	0.00322038
HAR1A	1.41947	6.93016e-24	1.35495e-22	0.635322	0.000285965	0.00426942
SSUH2	1.09519	1.73339e-33	7.3965e-32	0.748637	0.000236135	0.00376534
CD3D	1.71021	1.63115e-30	5.52108e-29	0.788751	0.000470437	0.00593941
QPCT	0.788388	6.43765e-19	8.11784e-18	1.29704	4.13255e-07	0.000143116
PDE1A	0.679686	5.44313e-15	4.61897e-14	0.742681	0.000144709	0.00283133
GAPT	0.726097	3.27833e-09	1.46157e-08	1.4025	7.75599e-06	0.000577738
MX2	0.698946	1.24904e-30	4.29228e-29	0.791223	0.000282586	0.00424808
KLRF1	0.924481	1.48431e-17	1.64479e-16	0.685734	0.000489523	0.00613149
NPY5R	0.641026	5.81101e-06	1.69428e-05	0.718404	0.000599966	0.00696354
TPSAB1	0.766828	6.75826e-06	1.95151e-05	0.741695	0.000165092	0.0030744
GFRA3	1.54708	1.4148e-30	4.8342e-29	0.644713	0.000490868	0.0061416
P2RY13	0.918766	5.67823e-22	9.32919e-21	1.21434	4.18567e-07	0.000143116
DPT	1.27321	8.97294e-40	6.70439e-38	0.642654	0.000795525	0.00842247
EPHA3	0.639446	2.23113e-08	8.94388e-08	1.06446	3.37203e-08	3.69869e-05
TREX2	0.633267	1.42284e-06	4.5299e-06	0.672554	0.000213514	0.00353995
MFAP4	1.65073	9.25562e-70	1.28205e-66	1.0161	2.64025e-07	0.000121968
EDIL3	0.691418	1.31068e-08	5.39585e-08	0.791198	0.000662628	0.00743536
MS4A1	1.61203	1.1968e-20	1.73098e-19	0.983311	0.01106	0.0499845
CMTM2	1.62808	4.52326e-21	6.87344e-20	1.22173	8.02792e-06	0.000584525
FAP	1.5774	2.01402e-31	7.559e-30	0.767523	0.00669712	0.0350871
HTR2B	1.00782	9.77027e-14	7.26397e-13	1.1862	0.000378435	0.0051521
BST2	0.654097	1.21399e-09	5.71959e-09	0.613658	0.000510782	0.00626669
IGSF10	1.03904	4.91973e-21	7.44451e-20	0.656179	0.000106946	0.0023579
IFI6	0.902054	1.02241e-15	9.25152e-15	0.84613	0.00129269	0.0116163
GZMA	1.84036	1.28103e-40	9.98594e-39	0.989462	0.000434479	0.00563904
SDC1	0.625843	7.04994e-05	0.000174045	0.804665	0.00111892	0.0105551
IFI44L	1.28133	1.37373e-38	9.06831e-37	0.802495	0.00362822	0.0233417
MDK	2.00663	9.23477e-42	8.2322e-40	0.712749	1.62187e-05	0.000856389
CD52	0.906944	6.15297e-14	4.68484e-13	1.0529	0.00124663	0.0113294
CD48	1.19177	1.84051e-23	3.44511e-22	0.750997	0.00160426	0.0134648
SPON2	0.889513	2.10213e-12	1.35674e-11	0.639743	0.00204511	0.0158516
TMEM121	0.687777	0.000944899	0.00193043	0.66864	5.71942e-05	0.00162823
SYNPR	1.04293	1.27221e-08	5.24707e-08	0.759962	0.000495036	0.00616364
CD96	1.19001	2.78846e-20	3.91057e-19	0.612338	0.00629055	0.0335812
CD1E	1.59869	5.5308e-22	9.10358e-21	1.00608	1.58922e-05	0.000850033
GNA14	1.20842	2.40034e-43	2.51296e-41	0.673108	0.000111379	0.00241227
DPEP2	1.08791	4.90596e-25	1.07081e-23	0.753925	0.000269368	0.00411892
HLA-DMA	0.684886	6.80653e-18	7.78687e-17	0.931456	1.38855e-05	0.000791282
HAAO	1.5603	3.60916e-43	3.71372e-41	0.644927	0.00043079	0.00561077
FRZB	2.14065	1.42772e-83	8.27319e-80	1.03244	5.66825e-09	1.83901e-05
KCNMB2	0.920595	2.32905e-20	3.28934e-19	0.600845	0.000273346	0.00415538
RAMP2	0.675684	1.13353e-16	1.1403e-15	0.711143	3.52107e-05	0.00127498
PI16	1.91559	2.79647e-43	2.89402e-41	0.686374	9.30148e-05	0.00216519
PLAC8	1.12312	1.23405e-17	1.3768e-16	1.26699	1.93429e-05	0.000914817
TMEM119	1.77933	1.82741e-30	6.15068e-29	0.646914	0.00507673	0.0291936
APOA1	1.82636	4.81986e-27	1.25967e-25	0.813327	0.0011707	0.0109209
MYOZ1	1.37105	5.24921e-25	1.1402e-23	0.739122	0.0105164	0.0481905
CTHRC1	1.37374	1.52433e-23	2.8742e-22	0.664263	0.00722681	0.0370981
AOAH	0.613562	1.39971e-09	6.53645e-09	0.755812	0.000480946	0.00604283
TRDC	1.80461	3.85148e-28	1.10085e-26	1.02842	0.000921192	0.00917102
GAPLINC	1.07746	1.08583e-13	8.02319e-13	0.860231	3.7676e-05	0.00131626
IGKV4-1	1.05302	1.23817e-07	4.53073e-07	1.90215	0.00185464	0.0148616
KLRD1	1.12007	4.59029e-30	1.49742e-28	0.845587	1.72675e-05	0.000876275
JCHAIN	0.609716	0.00059805	0.00126934	1.76138	0.0035487	0.0230076
DACT1	1.00755	2.64806e-26	6.45245e-25	0.762813	0.00154357	0.013103
HAPLN1	2.77707	7.82283e-43	7.78263e-41	0.79066	0.00125842	0.0114056
