# Supplementary material for: Exploring the pathogenesis and immune infiltration in dilated cardiomyopathy complicated with atrial fibrillation by bioinformatics analysis
Source: Front Immunol. 2023 Jan 17;14:1049351. doi: 10.3389/fimmu.2023.1049351 (PMC9888493; doi:10.3389/fimmu.2023.1049351)
Supplement: Supplementary file 2 [file Table_2.xlsx]

## Sheet: Sheet1
Gene
GZMK
CD48
CD27
LCK
KLRD1
CD2
CXCR6
KLRB1
CXCR4
SELL
CD52
CD247
CD1C
ITGAL
FCGR3B
IL2RG
HLA-DPA1
CD3D
HLA-DQB1
SH2D1A
SLAMF7
MS4A1
TRAT1
GZMA
GNLY
NKG7
SDC1
HLA-DPB1
ITK
CXCL11
OAS1
IFIT2
MX2
