# Supplementary material for: Exploring the pathogenesis and immune infiltration in dilated cardiomyopathy complicated with atrial fibrillation by bioinformatics analysis
Source: Front Immunol. 2023 Jan 17;14:1049351. doi: 10.3389/fimmu.2023.1049351 (PMC9888493; doi:10.3389/fimmu.2023.1049351)
Supplement: Supplementary file 3 [file Table_3.xlsx]

## Sheet: Sheet1
Radiality	Closeness	EPC	MNC	NCC	Degree	EcCentricity
SELL	CD2	CD2	CD247	CD2	CD247	SDC1
CD2	SELL	CD247	CD2	CD27	CD2	KIT
FCGR3B	CD247	CD27	CD3D	CD247	CD3D	KRT7
CD27	CD27	SELL	SELL	SELL	GZMA	GZMA
CXCR4	FCGR3B	LCK	GZMA	ITGAL	LCK	CD247
SDC1	LCK	CD3D	LCK	CD48	SELL	CD1E
CD1C	CD3D	GZMA	CD27	FCGR3B	CD27	APOA1
CD247	GZMA	CD48	ITK	GZMA	FCGR3B	HLA-DQB1
LCK	CXCR4	FCGR3B	FCGR3B	LCK	ITK	CD3D
KIT	CD1C	KLRB1	CD48	IL2RG	CD48	CD48
GZMA	ITK	ITGAL	NKG7	KLRB1	NKG7	HLA-DPA1
CD3D	CD48	NKG7	CD1C	KLRD1	CXCR4	IL2RG
CD48	NKG7	IL2RG	KLRB1	CD52	CD74	HLA-DPB1
IL2RG	SDC1	CD1C	ITGAL	CD1C	CD1C	CD52
TLR7	KIT	KLRD1	IL2RG	CXCR4	KLRB1	CD2
NKG7	IL2RG	CD52	CD74	NKG7	KIT	LCK
ITK	CD74	CXCR4	KLRD1	GZMK	ITGAL	GZMK
MS4A1	KLRB1	ITK	CXCR4	CD3D	IL2RG	ITK
CD74	TLR7	GZMK	KIT	SH2D1A	KLRD1	NKG7
SLAMF7	ITGAL	KIT	CD52	GNLY	CD52	GNLY
ITGAL	CD52	CD74	GZMK	ITK	GZMK	CD96
CD1E	KLRD1	SLAMF7	TLR7	KIT	TLR7	MDK
CD52	MS4A1	MS4A1	MS4A1	CXCR6	SDC1	ICOS
HLA-DRA	HLA-DRA	HLA-DRA	HLA-DRA	SLAMF7	MS4A1	IGJ
KLRB1	SLAMF7	SH2D1A	SLAMF7	ICOS	HLA-DRA	LUM
GZMK	GZMK	GNLY	SH2D1A	KLRF1	SLAMF7	MZB1
KLRD1	SH2D1A	KLRF1	GNLY	HLA-DRA	SH2D1A	MS4A1
HLA-DQB1	HLA-DQB1	SDC1	HLA-DQB1	HLA-DQB1	GNLY	SLAMF7
CXCL11	CD1E	TLR7	KLRF1	HLA-DPA1	HLA-DQB1	HLA-DRA
CXCR6	CXCL11	CXCR6	CXCR6	HLA-DPB1	KLRF1	CST7
